# Supplementary material for: Characteristics of Fishing Operations, Environment and Life History Contributing to Small Cetacean Bycatch in the Northeast Atlantic
Source: PLoS One. 2014 Aug 14;9(8):e104468. doi: 10.1371/journal.pone.0104468 (PMC4133181; doi:10.1371/journal.pone.0104468)
Supplement: Table S1 — Operational, environmental and bycatch data relating to each net set. (XLSX) [file pone.0104468.s001.xlsx]

## Sheet: Data
Obs.no.	Trawler	TripNo.	Boattrip	HaulNo.	MaxSeaState	Moon	DepthM	PercLight	Effortkmhrs	CD	SD	PresCD	PresSD	TotalCet	PresCet
1	A	1	A1	1	2	29.9	4599	57.3023	85.8333	0	2	0	1	2	1
2	A	1	A1	2	3	39.8	4296	54.6154	84.1667	0	1	0	1	1	1
3	A	1	A1	3	4	50.3	4404	57.7333	87.5	3	0	1	0	3	1
4	A	1	A1	4	3	61.3	4301	63.7778	95	0	0	0	0	0	0
5	A	1	A1	5	4	72	4708	69.6111	100	0	0	0	0	0	0
6	A	1	A1	6	6	82	4460	70.4211	102.5	0	1	0	1	1	1
7	A	1	A1	7	6	90.4	4559	79.0303	106.333	0	0	0	0	0	0
8	A	1	A1	8	5	94	4279	54.6027	87.1667	0	3	0	1	3	1
9	A	2	A2	1	5	71.2	2646	75.9231	115.833	3	0	1	0	3	1
10	A	2	A2	2	6	60.5	2584	66.3721	106.167	3	0	1	0	3	1
11	A	2	A2	3	8	49.8	2584	81	120	0	0	0	0	0	0
12	A	2	A2	4	5	39.3	2596	72.8889	106	0	1	0	1	1	1
13	A	2	A2	5	7	29.6	1913	80.8378	118.833	3	1	1	1	5	1
14	A	3	A3	1	5	88.1	1401	74.9412	123	6	5	1	1	11	1
15	A	3	A3	2	4	95	1141	84.4286	137.5	5	3	1	1	8	1
16	A	3	A3	3	4	99	1202	72.0625	120	4	0	1	0	4	1
17	A	3	A3	4	4	99.8	404	55.6452	101.167	3	0	1	0	4	1
18	A	3	A3	5	3	97.5	857	63.8	102.5	5	0	1	0	5	1
19	A	3	A3	6	4	92.3	931	87.9231	136.667	2	0	1	0	2	1
20	A	3	A3	7	3	84.9	1222	87.7879	135.333	0	3	0	1	3	1
21	A	3	A3	8	1	75.9	931	89.9565	71.6667	13	0	1	0	13	1
22	A	3	A3	9	2	66	1419	75.02	126.667	0	0	0	0	0	0
23	A	3	A3	10	3	55.7	1339	41.9211	101.667	1	0	1	0	1	1
24	A	4	A4	1	3	18.3	1449	69.3099	144.667	0	4	0	1	4	1
25	A	4	A4	2	4	11.4	1367	68.5042	128.833	0	2	0	1	2	1
26	A	4	A4	3	4	6	1556	76.4516	138.333	2	0	1	0	2	1
27	A	4	A4	4	4	2.2	1241	86.6329	135.5	1	0	1	0	1	1
28	A	4	A4	5	2	0.2	1387	66.25	125	1	0	1	0	1	1
29	A	4	A4	6	2	0.3	1246	59.5283	120.833	0	0	0	0	0	0
30	A	4	A4	7	6	2.5	1305	67.7073	131.333	0	1	0	1	1	1
31	A	5	A5	1	4	21.2	1381	63.3853	127.167	7	0	1	0	7	1
32	A	5	A5	2	4	31	1470	61.7327	125.333	3	0	1	0	3	1
33	A	5	A5	3	3	41.9	1233	73.6842	66.9167	1	0	1	0	1	1
34	A	5	A5	4	3	53.5	1194	45.4194	106.333	2	0	1	0	3	1
35	A	5	A5	5	3	65.2	1792	56	122.5	0	0	0	0	0	0
36	A	5	A5	6	5	76.2	1421	77	62.5	1	0	1	0	1	1
37	A	5	A5	7	7	85.8	1244	51.9263	120.5	0	0	0	0	0	0
38	B	1	B1	1	2	89.6	2413	50	18.928	0	0	0	0	0	0
39	B	1	B1	2	3	71.2	980	82.4878	74.1589	0	0	0	0	0	0
40	B	1	B1	3	4	60.5	2120	60.5	43.068	0	0	0	0	0	0
41	B	2	B2	1	3	3.3	1844	34.0968	62.3507	0	0	0	0	0	0
42	B	2	B2	2	5	0.1	4673	36.1268	63.2149	0	0	0	0	0	0
43	B	2	B2	3	5	1.5	4403	33.6452	63.5853	0	0	0	0	0	0
44	B	2	B2	4	3	9.8	2043	14.1818	63.2149	0	0	0	0	0	0
45	B	3	B3	1	4	95	906	35.122	63.5853	1	0	1	0	1	1
46	B	3	B3	2	6	97	568	18.6567	60.8691	11	0	1	0	11	1
47	B	3	B3	3	3	99	390	9.15789	61.3629	0	0	0	0	0	0
48	D	1	D1	1	2	7.6	1930	59.5	52.5	3	0	1	0	3	1
49	D	1	D1	2	1	3.3	1781	75.5714	64	0	0	0	0	0	0
50	D	1	D1	3	3	0.8	3679	81.5312	66	0	2	0	1	2	1
51	D	1	D1	4	2	0.1	4662	84.7826	68.3	0	3	0	1	3	1
52	D	1	D1	5	5	1.5	609	52.1951	57.5	2	0	1	0	2	1
53	D	1	D1	6	7	4.7	847	83.2143	78	2	0	1	0	2	1
54	D	1	D1	7	3	9.8	633	85.1579	65.2	1	0	1	0	1	1
55	D	1	D1	8	3	16.7	1642	92.9029	79.7	1	0	1	0	1	1
56	D	1	D1	9	3	25.2	1654	79.2105	68.1	1	0	1	0	1	1
57	D	2	D2	1	7	57.1	1116	80.5	82.6875	2	2	1	1	4	1
58	D	2	D2	2	5	68.4	1051	92.6087	88.875	5	0	1	0	5	1
59	D	2	D2	3	4	79	1735	77.0779	78.975	0	0	0	0	0	0
60	D	2	D2	4	4	88.1	920	100	108	0	0	0	0	1	1
61	D	2	D2	5	3	95	946	78	81.7875	0	2	0	1	3	1
62	D	2	D2	6	4	97	698	82.3077	82.6875	3	3	1	1	3	1
63	D	2	D2	7	4	99	506	15.2727	55.6875	0	0	0	0	0	0
64	D	3	D3	1	2	92.3	985	73.8462	79.3125	0	0	0	0	0	0
65	D	3	D3	2	2	84.9	1303	82.1111	86.0625	1	0	1	0	2	1
66	D	3	D3	3	2	75.9	1050	78.0444	83.1375	3	0	1	0	3	1
67	D	3	D3	4	4	66	1475	76.0978	81.7875	0	0	0	0	0	0
68	D	3	D3	5	3	55.7	1323	78.7419	86.85	0	0	0	0	0	0
69	D	3	D3	6	4	45.4	1590	84.875	91.125	0	1	0	1	2	1
70	D	4	D4	1	4	11.4	1647	84.3273	88.2167	0	0	0	0	0	0
71	D	4	D4	2	4	6	1601	89.506	96.145	2	3	1	1	5	1
72	D	4	D4	3	2	2.2	1674	83.1538	88.775	0	1	0	1	1	1
73	D	4	D4	4	2	0.2	1700	84.0743	91.9017	0	1	0	1	1	1
74	D	4	D4	5	6	0.3	1349	86.9157	79.06	1	0	1	0	1	1
75	D	4	D4	6	9	2.5	1288	80.0732	96.3683	2	1	1	1	5	1
76	D	5	D5	1	5	21.2	949	94.3103	94.135	10	0	1	0	10	1
77	D	5	D5	2	5	31	1063	91.5102	102.175	1	1	1	1	2	1
78	D	5	D5	3	4	41.9	954	65.8125	85.9833	2	4	1	1	6	1
81	D	5	D5	6	7	76.2	1438	92.1951	99.9417	0	0	0	0	0	0
82	D	6	D6	1	7	88.9	925	83.3333	100.5	9	0	1	0	9	1
83	D	6	D6	2	7	81.1	879	100	117.808	0	0	0	0	0	0
84	D	7	D7	1	5	52.5	719	85.2973	86.5417	4	2	1	1	6	1
85	D	7	D7	2	5	42.7	1076	82	98.825	4	0	1	0	4	1
86	D	7	D7	3	4	33.2	1839	80.5385	98.825	3	0	1	0	3	1
87	D	7	D7	4	4	24.4	1493	79.4816	96.48	0	0	0	0	0	0
88	C	1	C1	1	4	1.5	3770	83.5	57	2	2	1	1	5	1
89	C	1	C1	2	4	0.2	4862	45.5	42	0	2	0	1	2	1
90	C	1	C1	3	2	0.8	4099	78.4	57	0	0	0	0	0	0
91	C	1	C1	4	4	3.4	4099	78.4	57	0	0	0	0	0	0
92	C	1	C1	5	3	7.7	4099	72.4286	60	0	0	0	0	0	0
93	C	1	C1	6	3	13.7	4829	74.2174	64.5	0	1	0	1	1	1
94	C	1	C1	7	3	21.1	4829	61	59.2	0	0	0	0	0	0
95	C	1	C1	8	3	29.9	4735	75.6154	67.5	0	2	0	1	2	1
96	C	2	C2	1	7	82	4558	63.6154	74.074	0	1	0	1	1	1
97	C	2	C2	2	4	90.4	4701	76.4848	85.0183	0	0	0	0	0	0
98	C	2	C2	3	4	93	3882	83.4437	101.835	0	0	0	0	1	1
100	C	3	C3	1	4	71.2	4122	57.0769	74.074	1	0	1	0	1	1
101	C	3	C3	2	5	60.5	2413	59.8072	76.4764	1	1	1	1	2	1
102	C	3	C3	3	6	39.3	2633	78.6667	87.1537	0	0	0	0	0	0
103	C	3	C3	4	8	29.6	2101	68.8462	82.082	1	0	1	0	1	1
105	C	4	C4	1	2	7.6	2602	55	76.076	0	1	0	1	1	1
106	C	4	C4	2	2	3.3	1952	54	75.8091	2	0	1	0	2	1
107	C	4	C4	3	3	0.8	3320	45.75	70.07	0	3	0	1	3	1
108	C	4	C4	4	4	0.1	4199	45.75	72.072	0	0	0	0	0	0
109	C	4	C4	5	7	1.5	4836	50.3699	75.8091	0	0	0	0	0	0
110	C	4	C4	6	4	4.7	4724	55.2727	78.078	0	0	0	0	0	0
111	C	4	C4	7	4	9.8	4133	66	84.084	1	0	1	0	1	1
112	C	4	C4	8	3	16.7	2072	75.7419	93.1597	0	0	0	0	0	0
113	C	4	C4	9	3	25.2	2033	60.5455	82.082	0	0	0	0	2	1
114	C	4	C4	10	6	35	1819	58.1538	82.082	0	0	0	0	2	1
116	C	5	C5	2	3	11.4	1881	66.5753	98.0919	1	1	1	1	2	1
117	C	5	C5	3	4	6	1798	75.069	107.859	1	0	1	0	2	1
118	C	5	C5	4	2	2.2	1809	80.0909	110.929	0	0	0	0	2	1
119	C	5	C5	5	2	0.2	1719	69.5455	102.557	2	0	1	0	2	1
120	C	5	C5	6	7	0.3	1621	55.7778	109.952	0	0	0	0	0	0

## Sheet: Sheet2
This data was collected under the European Commission funded EC-FAIR contract FAIR-CT95-0523: Assessment and Reduction of the By-catch of Small Cetaceans of Small Cetaceans (BY-CARE).
