# Supplementary material for: Characteristics of Fishing Operations, Environment and Life History Contributing to Small Cetacean Bycatch in the Northeast Atlantic
Source: PLoS One. 2014 Aug 14;9(8):e104468. doi: 10.1371/journal.pone.0104468 (PMC4133181; doi:10.1371/journal.pone.0104468)
Supplement: Table S2 — Life history characteristics of common and striped dolphin bycatch. (XLSX) [file pone.0104468.s002.xlsx]

## Sheet: Life history data
Vessel	Trip	Haul	Species	Sex	Age	Age class	Length cm
C	1	1	Striped dolphin	Male	0.5	1	106
C	1	1	Striped dolphin	Male	11	3	197
C	1	1	Common dolphin	Male	Unknown	2	191
C	1	1	Common dolphin	Male	Unknown	Unknown	Unknown
C	1	2	Striped dolphin	Male	10	3	218
C	1	2	Striped dolphin	Male	2	1	172
C	1	6	Striped dolphin	Male	0.5	1	119.5
C	1	8	Striped dolphin	Female	0.5	1	117.6
C	1	8	Striped dolphin	Unknown	Unknown	Unknown	Unknown
C	2	1	Striped dolphin	Unknown	Unknown	Unknown	Unknown
C	2	3	unidentified	Unknown	Unknown	Unknown	Unknown
C	3	1	Common dolphin	Male	0.5	1	115
C	3	2	Striped dolphin	Male	13	3	228
C	3	2	Common dolphin	Male	Unknown	1	146.5
C	3	4	Common dolphin	Male	7	2	189
C	4	1	Striped dolphin	Female	14	3	201
C	4	2	Common dolphin	Male	13	3	211
C	4	2	Common dolphin	Male	18	3	231
C	4	3	Striped dolphin	Male	0.5	1	132
C	4	3	Striped dolphin	Female	0.5	1	111
C	4	3	Striped dolphin	Female	0.5	1	124
C	4	9	Rissos dolphin	Unknown	Unknown	Unknown	Unknown
C	4	9	unidentified	Unknown	Unknown	Unknown	Unknown
C	4	10	unidentified	Unknown	Unknown	Unknown	Unknown
C	4	10	unidentified	Unknown	Unknown	Unknown	Unknown
C	4	7	Common dolphin	Female	11	3	198
C	6	2	Striped dolphin	Male	11	3	209
C	6	2	Common dolphin	Male	10	3	216
C	6	3	Common dolphin	Male	0.5	1	118
C	6	3	unidentified	Unknown	Unknown	Unknown	Unknown
C	6	4	Bottlenose dolphin	Unknown	Unknown	Unknown	Unknown
C	6	4	Bottlenose dolphin	Unknown	Unknown	Unknown	Unknown
C	6	5	Common dolphin	Male	0.5	1	122
C	6	5	Common dolphin	Female	15	3	212
B	3	1	Common dolphin	Female	2	1	165
B	3	2	Common dolphin	Male	1	1	164
B	3	2	Common dolphin	Male	2	1	152
B	3	2	Common dolphin	Female	0.5	1	120
B	3	2	Common dolphin	Female	1	1	143
B	3	2	Common dolphin	Unknown	Unknown	Unknown	Unknown
B	3	2	Common dolphin	Unknown	Unknown	Unknown	Unknown
B	3	2	Common dolphin	Unknown	Unknown	Unknown	Unknown
B	3	2	Common dolphin	Unknown	Unknown	Unknown	Unknown
B	3	2	Common dolphin	Unknown	Unknown	Unknown	Unknown
B	3	2	Common dolphin	Unknown	Unknown	Unknown	Unknown
B	3	2	Common dolphin	Unknown	Unknown	Unknown	Unknown
A	1	1	Striped dolphin	Male	0.5	1	166.5
A	1	1	Striped dolphin	Female	0.5	1	112
A	1	2	Striped dolphin	Male	1 to 2	1	0
A	1	3	Common dolphin	Male	Unknown	2	194
A	1	3	Common dolphin	Male	5	1	160
A	1	3	Common dolphin	Female	Unknown	3	200
A	1	6	Striped dolphin	Male	2 TO 3	1	0
A	1	8	Striped dolphin	Male	1 to 2	1	0
A	1	8	Striped dolphin	Male	YOUNG	1	0
A	1	8	Striped dolphin	Female	0.5	1	112
A	2	1	Common dolphin	Male	13	3	205
A	2	1	Common dolphin	Male	15	3	225
A	2	1	Common dolphin	Male	0.5	1	107
A	2	2	Common dolphin	Male	0.5	1	123
A	2	2	Common dolphin	Male	1	1	119.5
A	2	2	Common dolphin	Female	2	1	148
A	2	4	Striped dolphin	Male	YOUNG	1	180
A	2	5	Striped dolphin	Female	11	2	195
A	2	5	Common dolphin	Male	Unknown	1	175
A	2	5	Common dolphin	Male	Unknown	1	150
A	2	5	Common dolphin	Unknown	Unknown	Unknown	Unknown
A	2	5	unidentified	Unknown	Unknown	Unknown	Unknown
A	3	1	Striped dolphin	Male	Unknown	1	180
A	3	1	Striped dolphin	Male	Unknown	2	190
A	3	1	Striped dolphin	Male	Unknown	2	200
A	3	1	Striped dolphin	Female	Unknown	1	160
A	3	1	Striped dolphin	Unknown	Unknown	Unknown	Unknown
A	3	1	Common dolphin	Male	Unknown	3	215
A	3	1	Common dolphin	Male	Unknown	2	195
A	3	1	Common dolphin	Male	Unknown	Unknown	Unknown
A	3	1	Common dolphin	Female	Unknown	3	200
A	3	1	Common dolphin	Female	Unknown	1	150
A	3	1	Common dolphin	Unknown	Unknown	Unknown	Unknown
A	3	2	Striped dolphin	Male	small	1	0
A	3	2	Striped dolphin	Male	4	1	160
A	3	2	Striped dolphin	Male	Unknown	1	170
A	3	2	Common dolphin	Male	Unknown	2	190
A	3	2	Common dolphin	Male	Unknown	3	200
A	3	2	Common dolphin	Female	16	3	185
A	3	3	Common dolphin	Male	Unknown	Unknown	Unknown
A	3	3	Common dolphin	Unknown	Unknown	Unknown	Unknown
A	3	3	Common dolphin	Unknown	Unknown	Unknown	Unknown
A	3	3	Common dolphin	Unknown	Unknown	Unknown	Unknown
A	3	4	White-sided dolphin	Unknown	Unknown	Unknown	Unknown
A	3	4	Common dolphin	Unknown	Unknown	Unknown	Unknown
A	3	4	Common dolphin	Unknown	Unknown	Unknown	Unknown
A	3	4	Common dolphin	Unknown	Unknown	Unknown	Unknown
A	3	5	Common dolphin	Male	Unknown	3	215
A	3	5	Common dolphin	Male	Unknown	1	160
A	3	5	Common dolphin	Female	Unknown	3	190
A	3	5	Common dolphin	Female	Unknown	1	90
A	3	5	Common dolphin	Unknown	Unknown	Unknown	Unknown
A	3	6	Common dolphin	Unknown	Unknown	Unknown	Unknown
A	3	6	Common dolphin	Unknown	Unknown	Unknown	Unknown
A	3	7	Striped dolphin	Male	Unknown	1	130
A	3	7	Striped dolphin	Female	Unknown	3	215
A	3	7	Striped dolphin	Female	Unknown	1	130
A	3	8	Common dolphin	Male	Unknown	1	100
A	3	8	Common dolphin	Male	Unknown	1	100
A	3	8	Common dolphin	Male	Unknown	1	100
A	3	8	Common dolphin	Unknown	Unknown	Unknown	Unknown
A	3	8	Common dolphin	Unknown	Unknown	Unknown	Unknown
A	3	8	Common dolphin	Unknown	Unknown	Unknown	Unknown
A	3	8	Common dolphin	Unknown	Unknown	Unknown	Unknown
A	3	8	Common dolphin	Unknown	Unknown	Unknown	Unknown
A	3	8	Common dolphin	Unknown	Unknown	Unknown	Unknown
A	3	8	Common dolphin	Unknown	Unknown	Unknown	Unknown
A	3	8	Common dolphin	Unknown	Unknown	Unknown	Unknown
A	3	8	Common dolphin	Unknown	Unknown	Unknown	Unknown
A	3	8	Common dolphin	Unknown	Unknown	Unknown	Unknown
A	3	10	Common dolphin	Unknown	Unknown	Unknown	Unknown
A	4	1	Striped dolphin	Male	Unknown	1	150
A	4	1	Striped dolphin	Male	25	3	215
A	4	1	Striped dolphin	Female	Unknown	1	140
A	4	1	Striped dolphin	Female	2	1	165
A	4	2	Striped dolphin	Male	2	1	170
A	4	2	Striped dolphin	Male	2	1	165
A	4	3	Common dolphin	Male	11	3	215
A	4	3	Common dolphin	Male	Unknown	1	184
A	4	4	Common dolphin	Female	Unknown	1	115
A	4	5	Common dolphin	Male	2	1	175
A	4	7	Striped dolphin	Female	3	1	160
A	5	1	Common dolphin	Male	Unknown	1	185
A	5	1	Common dolphin	Male	Unknown	1	180
A	5	1	Common dolphin	Male	Unknown	1	159
A	5	1	Common dolphin	Male	Unknown	1	150
A	5	1	Common dolphin	Female	19	3	135
A	5	1	Common dolphin	Female	Unknown	1	100
A	5	1	Common dolphin	Unknown	Unknown	Unknown	Unknown
A	5	2	Common dolphin	Male	16	2	205
A	5	2	Common dolphin	Male	2	1	160
A	5	2	Common dolphin	Female	Unknown	1	159
A	5	3	Common dolphin	Female	8	3	190
A	5	4	Common dolphin	Male	Unknown	3	220
A	5	4	Pilot whale	Unknown	Unknown	Unknown	Unknown
A	5	6	Common dolphin	Male	0.5	1	130
D	1	1	Common dolphin	Male	2	1	152
D	1	1	Common dolphin	Female	15	3	192
D	1	1	Common dolphin	Unknown	Unknown	Unknown	Unknown
D	1	3	Striped dolphin	Unknown	Unknown	Unknown	Unknown
D	1	3	Striped dolphin	Unknown	Unknown	Unknown	Unknown
D	1	4	Striped dolphin	Male	18	3	209
D	1	4	Striped dolphin	Male	0.5	1	124
D	1	4	Striped dolphin	Female	0.5	1	116
D	1	5	Common dolphin	Male	Unknown	1	137
D	1	5	Common dolphin	Unknown	Unknown	Unknown	Unknown
D	1	6	Common dolphin	Female	Unknown	1	117
D	1	6	Common dolphin	Female	0.5	1	106
D	1	7	Common dolphin	Male	0.5	1	109.5
D	1	8	Common dolphin	Female	Unknown	1	137
D	1	9	Common dolphin	Female	7	2	184
D	2	1	Striped dolphin	Male	3	1	178
D	2	1	Striped dolphin	Unknown	Unknown	Unknown	Unknown
D	2	1	Common dolphin	Male	14	3	230
D	2	1	Common dolphin	Male	13	3	226.5
D	2	2	Striped dolphin	Male	2	1	157
D	2	2	Common dolphin	Male	0.5	1	108
D	2	2	Common dolphin	Female	4	1	172
D	2	2	Common dolphin	Female	10	3	194
D	2	2	Common dolphin	Female	5	2	175.5
D	2	4	Pilot whale	Unknown	Unknown	Unknown	Unknown
D	2	5	Striped dolphin	Male	Unknown	3	235
D	2	5	Striped dolphin	Male	Unknown	1	170
D	2	5	Minke whale	Unknown	Unknown	Unknown	Unknown
D	2	6	Common dolphin	Male	15	3	197
D	2	6	Common dolphin	Male	12	3	203
D	2	6	Common dolphin	Male	Unknown	1	153
D	3	2	Sperm whale	Unknown	Unknown	Unknown	Unknown
D	3	2	Common dolphin	Male	Unknown	1	140
D	3	3	Common dolphin	Male	Unknown	3	200
D	3	3	Common dolphin	Female	0.5	1	105
D	3	3	Common dolphin	Female	Unknown	1	105
D	3	6	Striped dolphin	Male	15	3	217
D	3	6	Bottlenose dolphin	Unknown	Unknown	Unknown	Unknown
D	4	2	Striped dolphin	Male	12	3	220
D	4	2	Striped dolphin	Male	Unknown	2	200
D	4	2	Striped dolphin	Female	Unknown	1	145
D	4	2	Common dolphin	Male	12	3	221
D	4	2	Common dolphin	Male	Unknown	3	200
D	4	3	Striped dolphin	Male	1	1	149
D	4	4	Striped dolphin	Male	2	1	179
D	4	5	Striped dolphin	Female	Unknown	1	145
D	4	6	Striped dolphin	Male	0.5	1	123
D	4	6	Common dolphin	Male	0.5	1	130
D	4	6	Common dolphin	Female	Unknown	3	200
D	4	6	unidentified	Unknown	Unknown	Unknown	Unknown
D	4	6	unidentified	Unknown	Unknown	Unknown	Unknown
D	5	1	Common dolphin	Male	12	3	200
D	5	1	Common dolphin	Male	Unknown	3	220
D	5	1	Common dolphin	Male	0.5	1	132
D	5	1	Common dolphin	Male	0.5	1	112.5
D	5	1	Common dolphin	Male	1	1	123
D	5	1	Common dolphin	Male	0.5	1	120
D	5	1	Common dolphin	Female	Unknown	3	189
D	5	1	Common dolphin	Female	Unknown	2	180
D	5	1	Common dolphin	Female	0.5	1	115
D	5	1	Common dolphin	Unknown	Unknown	Unknown	Unknown
D	5	2	Striped dolphin	Male	Unknown	2	200
D	5	2	Common dolphin	Male	Unknown	3	200
D	5	3	Striped dolphin	Male	0.5	1	117
D	5	3	Striped dolphin	Female	0.5	1	133
D	5	3	Striped dolphin	Female	0.5	1	133
D	5	3	Striped dolphin	Unknown	Unknown	Unknown	Unknown
D	5	3	Common dolphin	Male	0.5	1	119
D	5	3	Common dolphin	Unknown	Unknown	Unknown	Unknown
D	5	5	Pilot whale	Unknown	Unknown	Unknown	Unknown
D	5	5	Pilot whale	Unknown	Unknown	Unknown	Unknown
D	6	1	Common dolphin	Female	18	3	205
D	6	1	Common dolphin	Female	10	3	204
D	6	1	Common dolphin	Female	14	3	198
D	6	1	Common dolphin	Female	13	3	206
D	6	1	Common dolphin	Female	1	1	118
D	6	1	Common dolphin	Male	Unknown	1	129.5
D	6	1	Common dolphin	Male	Unknown	1	131
D	6	1	Common dolphin	Male	Unknown	1	125
D	6	1	Common dolphin	Female	Unknown	1	118
D	7	1	Striped dolphin	Male	Unknown	1	180
D	7	1	Striped dolphin	Female	Unknown	1	170
D	7	1	Common dolphin	Male	Unknown	1	130
D	7	1	Common dolphin	Female	Unknown	1	136
D	7	1	Common dolphin	Female	Unknown	1	145
D	7	1	Common dolphin	Female	Unknown	1	141
D	7	2	Common dolphin	Male	Unknown	1	146
D	7	2	Common dolphin	Female	Unknown	2	180
D	7	2	Common dolphin	Female	Unknown	1	130
D	7	2	Common dolphin	Female	Unknown	1	140
D	7	3	Common dolphin	Male	Unknown	1	179
D	7	3	Common dolphin	Male	Unknown	1	180
D	7	3	Common dolphin	Female	Unknown	3	185

## Sheet: Metadata
This data was collected under the European Commission funded EC-FAIR contract FAIR-CT95-0523: Assessment and Reduction of the By-catch of Small Cetaceans of Small Cetaceans (BY-CARE).
